# Supplementary material for: Effects of Voluntary Physical Exercise on the Neurovascular Unit in a Mouse Model of Alzheimer’s Disease
Source: Int J Mol Sci. 2023 Jul 6;24(13):11134. doi: 10.3390/ijms241311134 (PMC10342693; doi:10.3390/ijms241311134)
Supplement: Supplementary file 1 [file ijms-24-11134-s001.zip]

Archive with 1 entries (1 files):
- supplementary figure.pdf
